# Supplementary material for: Abnormal mechanical stress on bicuspid aortic valve induces valvular calcification and inhibits Notch1/NICD/Runx2 signal
Source: PeerJ. 2023 Mar 6;11:e14950. doi: 10.7717/peerj.14950 (PMC9997191; doi:10.7717/peerj.14950)
Supplement: Data S1 [file peerj-11-14950-s001.zip › Figure 5/Figure 5D.xlsx]

## Sheet: Sheet1
Exp1
Intensity	Large BAV belly	Large BAV free edge	Small BAV free edge	Small BAV belly	TAV free edge	TAV belly		Relative intensity to GAPDH	Large BAV belly	Large BAV free edge	Small BAV free edge	Small BAV belly	TAV free edge	TAV belly
Notch1	2584.72	3017.6	3976.01	3845.55	3604.96	3492.55		Notch1	0.277528	0.327628	0.436731	0.41739	0.393079	0.379486
NICD	1549.74	4407.5	6225.08	6714.33	8540.15	8786.81		NICD	0.166399	0.478532	0.683772	0.728762	0.931205	0.954738
Runx2	3825.82	1925.75	1401.8	1731.8	1889.67	1824.51		Runx2	0.410788	0.209083	0.153976	0.187967	0.206046	0.198243
GAPDH	9313.38	9210.45	9104.03	9213.33	9171.08	9203.38
Exp2
Intensity	Large BAV belly	Large BAV free edge	Small BAV free edge	Small BAV belly	TAV free edge	TAV belly		Relative intensity to GAPDH	Large BAV belly	Large BAV free edge	Small BAV free edge	Small BAV belly	TAV free edge	TAV belly
Notch1	1640.89	2999.91	3110.03	2984.74	2573.91	2422.38		Notch1	0.258427	0.483715	0.513377	0.486683	0.435246	0.389609
NICD	1092.19	2803.91	3077.16	4122.58	3491.58	3049.75		NICD	0.172012	0.452111	0.507951	0.672216	0.590422	0.490514
Runx2	9119.72	6381.43	4870.18	2822.23	2500.48	2306.11		Runx2	0.736283	1.02896	0.803927	0.460185	0.422828	0.370909
GAPDH	6349.53	6201.82	6057.99	6132.82	5913.7	6217.46
Exp3
Intensity	Large BAV belly	Large BAV free edge	Small BAV free edge	Small BAV belly	TAV free edge	TAV belly		Relative intensity to GAPDH	Large BAV belly	Large BAV free edge	Small BAV free edge	Small BAV belly	TAV free edge	TAV belly
Notch1	1501.9	2382.92	2194.03	2254.99	2704.34	2615.17		Notch1	0.189326	0.294257	0.281288	0.278026	0.338806	0.326206
NICD	1098.28	1491.05	1398.9	1582.88	2132.98	2240.85		NICD	0.138447	0.184123	0.179348	0.195159	0.267225	0.279515
Runx2	5012.89	4198.93	4025.51	4152.12	3829.81	3890.99		Runx2	0.631914	0.518508	0.516097	0.511929	0.479808	0.485347
GAPDH	7932.87	8098.1	7799.92	8110.75	7981.96	8016.93
