# Supplementary material for: Abnormal mechanical stress on bicuspid aortic valve induces valvular calcification and inhibits Notch1/NICD/Runx2 signal
Source: PeerJ. 2023 Mar 6;11:e14950. doi: 10.7717/peerj.14950 (PMC9997191; doi:10.7717/peerj.14950)
Supplement: Data S1 [file peerj-11-14950-s001.zip › Figure 5/Figure 5E.xlsx]

## Sheet: Sheet1
Exp1	Fold change to TAV belly group
	Group	H-NOTCH1	H-NICD	H-RUNX2
	Large BAV belly	0.3	0.2	3.77
	Large BAV free edge	0.66	0.48	2.67
	Small BAV free edge	0.89	0.69	2.77
	Small BAV belly	0.75	0.62	2.52
	TAV free edge	1.07	1.02	1.03
	TAV belly	1	1	1
Exp2	Fold change to TAV belly group
	Group	H-NOTCH1	H-NICD	H-RUNX2
	Large BAV belly	0.15	0.3	3.44
	Large BAV free edge	0.78	0.32	3.24
	Small BAV free edge	0.43	0.66	3.17
	Small BAV belly	0.63	0.83	2.89
	TAV free edge	1.14	1.06	1.05
	TAV belly	1	1	1
Exp3	Fold change to TAV belly group
	Group	H-NOTCH	H-NICD	H-RUNX2
	Large BAV belly	0.6	0.22	3.92
	Large BAV free edge	0.84	0.72	2.11
	Small BAV free edge	0.78	0.76	2.39
	Small BAV belly	0.5	0.7	2.91
	TAV free edge	0.95	0.89	0.91
	TAV belly	1	1	1
Exp4	Fold change to TAV belly group
	Group	H-NOTCH	H-NICD	H-RUNX2
	Large BAV belly	0.4	0.41	4.37
	Large BAV free edge	0.9	0.46	2.74
	Small BAV free edge	0.81	0.58	2.73
	Small BAV belly	0.69	0.45	2.65
	TAV free edge	0.85	0.82	0.89
	TAV belly	1	1	1
Exp5	Fold change to TAV belly group
	Group	H-NOTCH	H-NICD	H-RUNX2
	Large BAV belly	0.25	0.42	3.73
	Large BAV free edge	0.42	0.72	2.6
	Small BAV free edge	0.92	0.51	2.81
	Small BAV belly	0.91	0.88	2.71
	TAV free edge	1.02	1.01	1.1
	TAV belly	1	1	1
