# Supplementary material for: Abnormal mechanical stress on bicuspid aortic valve induces valvular calcification and inhibits Notch1/NICD/Runx2 signal
Source: PeerJ. 2023 Mar 6;11:e14950. doi: 10.7717/peerj.14950 (PMC9997191; doi:10.7717/peerj.14950)
Supplement: Data S1 [file peerj-11-14950-s001.zip › Table 2 raw data.xlsx]

## Sheet: Sheet1
Age(y)			Weight			Transvalvular gradient		Transvalvular velocity		AAO Diameter		Diameter of aortic sinus		Diameter of annulus		LVEF
BAV patient			BAV	DCM HTx		BAV	DCM	BAV	DCM	BAV	DCM	BAV	DCM	BAV	DCM	BAV	DCM
64			50	55		98	0	5	1.0-1.8	4.9	2.5-3.3	4.7	2.1-3.4	2.8	1.4-2.6	0.5	0.28
65			70	85		44		3.3		4.5		4.2		2.2		0.5	0.18
49			57	69		82		4.5		4.1		3.8		2.5		0.7	0.24
72			53	63		121		5.5		5.7		5.2		1.9		0.7	0.21
25			68	47		42		3.2		5.4		4.9		3.3		0.6	0.4
65			73	60		67		4.1		5.1		4.6		2.7		0.55	0.3
19			52	48		82		4.5		4.3		3.8		2.1		0.7	0.16
39			69	67.5		26		2.6		4.8		4.4		2.2		0.7	0.46
60			58.5	46		32		2.8		4.6		4.3		2.1		0.5	0.31
62			82	64		48		3.5		4		3.9		3.4		0.65	0.29
46			70	90		25		2.5		4.6		4.1		2.4		0.5	0.2
32			56	93		73		4.3		4.3		3.7		2.9		0.6	0.35
67			42	67		58		3.8		4.7		4.2		2.1		0.6	0.2
62			60	74		111		5.3		4.2		3.8		2.7		0.7	0.28
41			64			18		2.1		4.9		4.6		2.1		0.65	0.25
49			58			48		3.5		5		4.8		2.8		0.55	0.5
66			67			40		3.2		5.1		4.6		2.5		0.55	0.18
37			88			63		4		3.9		3.6		2.7		0.65
52			60			110		5.3		4		3.7		2.9		0.6
19						30.3842		0.982111		3.8		3.5		2.5		0.7
57										4.2		3.9		3.3		0.5
64										5.1		4.7		2.4		0.5
										0.504525		0.471151		0.416027
Characteristics	Patients with BAV & calcification		Patients with DCM		P Value
		Patients with DCM				X²	P value
Patients(n)	22		17
Age(y)	50.55		44.53
Gender,Male	15(68.2%)		12(70.6%)		0.872	0.026	0.872
Risk Factors
Hypertension	5(22.7%)		2(11.8%)		0.376	0.783	0.376
Hyperlipidaemia	4(18.2%)		3(17.6%)		0.966	0.002	0.966
Diabetes mellitus	1(4.5%)		0(0%)		0.373	0.793	0.373
Valvular dysfunction（aortic/mitral）	22(100%)		6(35.3%)		0	19.828	0
Hyperinflammatory responses(CRP&PCT)	4（18.2%）		4(23.5%)		0.682	0.168	0.682
ECG parameters
LVEF（%）	61.1±1.58		28.2±2.4		<0.0001		<0.0001
Transvalvular gradient（mmHg）	62.5±30.4		0		<0.0001		<0.0001
Diameter of annulus（cm）	2.6±0.4		2.0±0.6		0.0006		0.0006
Diameter of ascending aorta（cm）	4.6±0.5		2.9±0.4		<0.0001		<0.0001
Diameter of aortic sinus（cm）	4.2±0.5		2.7±0.6		<0.0001		<0.0001
Transvalvular velocity（m/s）	3.8±1.0		1.4±0.4		<0.0001		<0.0001
Medications
Statins	2(9.1%)		1(5.9%)		0.709	0.139	0.709
ACEi/ARB	3(13.6%)		3(17.6%)		0.731	0.118	0.731
β-blockers	5(22.7%)		4(23.5%)		0.953	0.003	0.953
